# Supplementary material for: Novel Antibacterial Agents SAAP-148 and Halicin Combat Gram-Negative Bacteria Colonizing Catheters
Source: Antibiotics (Basel). 2023 Dec 16;12(12):1743. doi: 10.3390/antibiotics12121743 (PMC10741160; doi:10.3390/antibiotics12121743)
Supplement: Supplementary file 1 [file antibiotics-12-01743-s001.zip]

Archive with 1 entries (1 files):
- antibiotics-2741122-supplementary.pdf
